# Supplementary material for: MiR-125b-5p and miR-100-5p as Biomarkers and therapeutic targets for the prevention of particulate matter-induced non-smoker lung cancer
Source: PLoS One. 2025 Dec 2;20(12):e0337805. doi: 10.1371/journal.pone.0337805 (PMC12671819; doi:10.1371/journal.pone.0337805)
Supplement: S2 Data — (XLSX) [file pone.0337805.s002.xlsx]

## Sheet: A549 -MTT assay
	Day 0			Avg	SD	Day 1			Avg	SD	Day 2			Avg	SD	Day 3			Avg	SD	Day 4			Avg	SD
NT	0.812	0.802	0.846	0.82	0.0461303	1.065	1.176	1.237	1.15933		1.669	1.761	1.716	1.71533		2.587	2.68	2.73	2.66567		2.64	2.849	2.965	2.818
100-5p mimics (10nM)	0.816	0.843	0.829	0.829333	0.0270062	1.189	1.26	1.242	1.23033	0.0738196	1.809	1.697	1.677	1.72767	0.142286	2.594	2.622	2.455	2.557	0.178874	2.799	2.986	3.021	2.93533	0.238716
100-5p mimics (50nM)	0.829	0.813	0.828	0.823333	0.0179258	1.087	1.157	1.092	1.112	0.0781025	1.685	1.747	1.784	1.73867	0.100047	2.686	2.539	2.552	2.59233	0.162755	2.743	2.806	2.784	2.77767	0.0639479
100-5p mimics (10nM)+PM	0.794	0.803	0.811	0.802667	0.0170098	1.15	1.116	1.09	1.11867	0.0601775	1.86	1.685	1.706	1.75033	0.191106	2.425	2.566	2.566	2.519	0.162813		2.952	2.843	2.8975	0.154149
100-5p mimics (50nM)+PM	0.803	0.834	0.828	0.821667	0.0328836	1.082	1.173	1.179	1.14467	0.108708	1.745	1.706	1.667	1.706	0.078	2.446	2.594	2.456	2.49867	0.165425	2.822	2.955	2.987	2.92133	0.175001
100-5p mimics (50nM)+PM					0.0328836					0.108708					0.078					0.165425					0.175001
125-5p mimic (10nM)	0.839	0.811	0.81	0.82	0.0329242	1.105	1.09	1.1	1.09833	0.0152753	1.692	1.632	1.604	1.64267	0.0899185	2.49	2.512	2.524	2.50867	0.0344867	2.679	2.663	2.714	2.68533	0.0521664
125-5p mimic (50nM)	0.816	0.831	0.812	0.819667	0.0200333	1.014	1.151	1.024	1.063	0.152748	1.592	1.516	1.654	1.58733	0.138237	2.8	2.761	2.777	2.77933	0.0392088	2.933		2.966	2.9495	0.046669
125-5p mimic (10nM)+PM	0.81	0.805	0.816	0.810333	0.0110151	1.297	1.242	1.294	1.27767	0.0618493	1.772	1.66	1.592	1.67467	0.181784	2.497	2.797	2.475	2.58967	0.359785	2.845	2.87	2.799	2.838	0.0720278
125-5p mimic (50nM)+PM	0.819	0.804	0.818	0.813667	0.016773	1.241	1.175	1.281	1.23233	0.107058	1.67	1.828	1.795	1.76433	0.166689	2.27	2.359	2.298	2.309	0.0910165	2.871		2.9	2.8855	0.0410122
125-5p mimic (50nM)+PM					0.016773					0.107058					0.166689					0.0910165					0.0410122
Clt mimic (10nM)	0.819	0.824	0.808	0.817	0.0163707	1.242	1.144	1.209	1.19833	0.0997263	1.507	1.537	1.499	1.51433	0.0400666	2.497	2.446	2.652	2.53167	0.214572	3.1	2.822	2.986	2.96933	0.279495
Clt mimic (50nM)	0.812	0.826	0.802	0.813333	0.0241109	1.104	1.198	1.21	1.17067	0.116092	1.552	1.48	1.507	1.513	0.0727461	2.313	2.376	2.44	2.37633	0.127001	2.971	3.006	2.881	2.95267	0.12897
Clt mimic (10nM)+PM	0.799	0.814	0.824	0.812333	0.0251661	1.104	1.117	1.037	1.086	0.0858604	1.561	1.445	1.439	1.48167	0.13754	2.312	2.305	2.252	2.28967	0.065615	3.019	2.922	2.984	2.975	0.0982446
Clt mimic (50nM)+PM	0.808	0.795	0.803	0.802	0.0131149	1.159	1.127	1.018	1.10133	0.147842	1.522	1.562	1.537	1.54033	0.0404145	2.122	1.932	2.07	2.04133	0.196381	2.779	2.846	2.987	2.87067	0.212342
Clt mimic (50nM)+PM		0.45/0.5			0.0131149					0.147842					0.0404145					0.196381					0.212342
Day	NT	100-5p mimic (10nM)	100-5p mimic (50nM)	100-5pmimic (10nM)+PM		100-5p mimic (50nM)+PM0.1ug/ml	A549 miR 125-5p mimic (10nM)	A549 miR 125-5p mimic (50nM)	A549 miR 125-5p mimic (10nM)+PM0.1ug/ml		A549 miR 125-5p mimic (50nM)+PM0.1ug/ml						A549 Neg Clt mimic (10nM)	A549 Neg Clt mimic (50nM)	A549 Neg Clt mimic (10nM)+PM0.1ug/ml		A549 Neg Clt mimic (50nM)+PM0.1ug/ml
Day 0	0.82	0.829333	0.823333	0.802667		0.821667	0.82	0.819667	0.810333		0.813667						0.817	0.813333	0.812333		0.802
Day 1	1.15933	1.23033	1.112	1.11867		1.14467	1.09833	1.063	1.27767		1.23233						1.19833	1.17067	1.086		1.10133
Day 2	1.71533	1.72767	1.73867	1.75033		1.706	1.64267	1.58733	1.67467		1.76433						1.51433	1.513	1.48167		1.54033
Day 3	2.66567	2.557	2.59233	2.519		2.49867	2.50867	2.77933	2.58967		2.309						2.53167	2.37633	2.28967		2.04133
Day 4	2.818	2.93533	2.77767	2.8975		2.92133	2.68533	2.9495	2.838		2.8855						2.96933	2.95267	2.975		2.87067
Day	NT	A549 miR 100-5p mimic (10nM)	A549 miR 100-5p mimic (50nM)	A549 miR 100-5p mimic (10nM)+PM0.1ug/ml		A549 miR 100-5p mimic (50nM)+PM0.1ug/ml	A549 miR 125-5p mimic (10nM)	A549 miR 125-5p mimic (50nM)	A549 miR 125-5p mimic (10nM)+PM0.1ug/ml		A549 miR 125-5p mimic (50nM)+PM0.1ug/ml						A549 Neg Clt mimic (10nM)	A549 Neg Clt mimic (50nM)	A549 Neg Clt mimic (10nM)+PM0.1ug/ml		A549 Neg Clt mimic (50nM)+PM0.1ug/ml
Day 0	1	1	1	1		1	1	1	1		1						1	1	1		1
Day 1	1.41382	1.48352	1.35061	1.39369		1.3931	1.33943	1.29687	1.57672		1.51454						1.46675	1.43934	1.33689		1.37323
Day 2	2.09187	2.0832	2.11174	2.18065		2.07627	2.00325	1.93656	2.06664		2.16837						1.85353	1.86025	1.82396		1.92062
Day 3	3.25081	3.0832	3.14858	3.13829		3.04097	3.05935	3.39081	3.1958		2.83777						3.09874	2.92172	2.81863		2.5453
Day 4	3.43659	3.53939	3.37368	3.60984		3.55538	3.2748	3.59841	3.50226		3.54629						3.63443	3.63033	3.66229		3.57938
