# Supplementary material for: MiR-125b-5p and miR-100-5p as Biomarkers and therapeutic targets for the prevention of particulate matter-induced non-smoker lung cancer
Source: PLoS One. 2025 Dec 2;20(12):e0337805. doi: 10.1371/journal.pone.0337805 (PMC12671819; doi:10.1371/journal.pone.0337805)
Supplement: S3 Data — (XLSX) [file pone.0337805.s003.xlsx]

## Sheet: Equations
Wavelength	Reduced(R)	Oxidized (O)
540 nm	104395	47619
570 nm	155677	80586
600 nm	14652	117216
630 nm	5494	34798
Equation 1
Percentage reduction= (O2 x A1) - (O1 x A2)/ (R1 x N2) - (R2 x N1)
O1 = molar extinction coefficient (E) of oxidized alamarBlue (blue) at 570 nm*
O2 = E of oxidized alamarBlue at 600 nm*
R1 = E of reduced alamarBlue (red) at 570 nm
R2 = E of reduced alamarBlue at 600 nm
A1 = absorbance of test wells at 570 nm
A2 = absorbance of test wells at 600 nm
N1 = absorbance of negative control well (media plus alamarBlue but no cells) at 570 nm
N2 = absorbance of negative control well (media plus alamarBlue but no cells) at 600 nm

## Sheet: miR mimics effect
Sample (first run)	OD (570nm)			Mean (A1)	sd	OD (600nm)			Mean (A2)		relative growth
Blank (N1, N2)	1.087	1.152	1.167	1.13533	0.0425245	0.259	0.256	0.269	0.261333
A549 +PM 1.0ug	1.656	1.653	1.691	1.66667	0.0211266	0.359	0.356	0.369	0.361333	178729	100
A549 + Neg mimics (50nM)+PM 1.0ug	1.766	1.666	1.685	1.70567	0.0531068	0.412	0.389	0.38	0.393667	183301	102.558
A549 + miR 100 (10nM)+PM 1.0ug	1.594	1.553	1.621	1.58933	0.0342394	0.379	0.377	0.373	0.376333	169665	94.9285
A549 + miR 100 (50nM)+PM 1.0ug	1.606	1.66	1.585	1.617	0.0386911	0.382	0.389	0.38	0.383667	172908	96.7429
A549 + miR 125 (10nM)+PM 1.0ug	1.547	1.609	1.513	1.55633	0.0486758	0.347	0.37	0.356	0.357667	165797	92.7643
A549 + miR 125 (50nM)+PM 1.0ug	1.467	1.454	1.401	1.44067	0.0349619	0.362	0.363	0.371	0.365333	152239	85.1785
Wavelength	Reduced(R)	Oxidized (O)										mean from 2 run	sd
540 nm	104395	47619								A549+PM		100	8.79529e-05
570 nm	155677	80586								non-target mimics (50nM)+PM		101.557	1.41521
600 nm	14652	117216								miR100 mimics (10nM)+PM		93.004	2.7217
630 nm	5494	34798								miR100 mimics(50nM)+PM		97.1369	0.557142
										miR125 mimics (10nM)+PM		94.81	2.89311
										miR 125 mimics (50nM)+PM		85.5534	0.530193
Sample (second run)	OD (570nm)			Mean (A1)	sd	OD (600nm)			Mean (A2)		relative growth
Blank (N1, N2)	1.087	1.052	1.067	1.06867	0.0175594	0.229	0.256	0.239	0.241333
A549 +PM 1.0ug	1.456	1.453	1.491	1.46667	0.0211266	0.359	0.356	0.369	0.361333	156253	100
A549 + Neg mimics (50nM)+PM 1.0ug	1.491	1.471	1.485	1.48233	0.0102632	0.312	0.389	0.38	0.360333	157123	100.557
A549 + miR 100 (10nM)+PM 1.0ug	1.394	1.353	1.321	1.356	0.0365923	0.379	0.377	0.373	0.376333	142314	91.0794
A549 + miR 100 (50nM)+PM 1.0ug	1.406	1.43	1.49	1.442	0.0432666	0.382	0.389	0.38	0.383667	152395	97.5309
A549 + miR 125 (10nM)+PM 1.0ug	1.437	1.409	1.453	1.433	0.0222711	0.347	0.37	0.356	0.357667	151340	96.8557
A549 + miR 125 (50nM)+PM 1.0ug	1.267	1.294	1.301	1.28733	0.0179536	0.362	0.363	0.371	0.365333	134266	85.9283

## Sheet: PM effect
Sample (first run)	OD (570nm)			Mean (A1)	OD (600nm)			Mean (A2)		relative growth
Blank (N1, N2)	1.09	1.086	1.077	1.08433	0.242	0.206	0.195	0.214333		Mean	SD
0	1.191	1.122	1.133	1.14867	0.501	0.53	0.5	0.510333	118011	100	3.7072
0.1	1.464	1.425	1.426	1.43833	0.535	0.507	0.495	0.512333	151965	128.772	2.22336
0.5	1.473	1.414	1.415	1.434	0.498	0.462	0.476	0.478667	151457	128.341	3.37787
0.75	1.476	1.427	1.428	1.44367	0.495	0.476	0.469	0.48	152590	129.302	2.8006
1	1.562	1.593	1.594	1.583	0.499	0.498	0.502	0.499667	168922	143.141	1.81934
2.5	1.561	1.585	1.559	1.56833	0.615	0.591	0.593	0.599667	167203	141.684	1.44684
5	1.373	1.316	1.329	1.33933	0.648	0.646	0.616	0.636667	140360	118.938	2.98719
7.5	1.337	1.388	1.379	1.368	0.493	0.503	0.506	0.500667	143721	121.786	2.72213
