# Supplementary material for: MiR-125b-5p and miR-100-5p as Biomarkers and therapeutic targets for the prevention of particulate matter-induced non-smoker lung cancer
Source: PLoS One. 2025 Dec 2;20(12):e0337805. doi: 10.1371/journal.pone.0337805 (PMC12671819; doi:10.1371/journal.pone.0337805)
Supplement: S6 Data — (XLSX) [file pone.0337805.s006.xlsx]

## Sheet: Sheet1
	miR484				miR100-5p									miR125b-5p
1st assay	Ct2	Ct2	mean	sd	Ct2	Ct2	mean	sd	dCt	2^-(dCt)	mean	sd	fold	Ct2	Ct2	mean	sd	dCt	2^-(dCt)	mean	sd	fold
HBECs	30.41	30.22	30.11	0.13435	32.8	32.88	32.84	0.0565685	2.73	0.150726	0.155577	0.00686053	0.924699	30.41	31.81	31.11	0.989949	1	0.5	0.541183	0.0582421	1
A549	31.12	30.57	30.845	0.388909	33.91	34.11	34.01	0.141421	3.165	0.111491	0.10812	0.00476779	0.683994	32.12	33.67	32.895	1.09602	2.05	0.241484	0.279511	0.0537781	0.482968
H1299	30.44	30.61	30.525	0.120208	34.07	33.91	33.99	0.113137	3.465	0.0905589	0.0813009	0.0130928	0.555576	32.19	32.09	32.14	0.0707107	1.615	0.326465	0.277066	0.0698604	0.65293
	miR484				miR100-5p									miR125b-5p
2nd assay	Ct2	Ct2	mean	sd	Ct2	Ct2	mean	sd	dCt	2^-(dCt)			fold	Ct2	Ct2	mean	sd	dCt	2^-(dCt)			fold
HBECs	30.77	30.19	30.11	0.410122	32.79	32.71	32.75	0.0565685	2.64	0.160428			1.00268	30.66	31.12	30.89	0.325269	0.78	0.582367			1.00063
A549	31.57	30.91	31.24	0.46669	34.97	34.02	34.495	0.671751	3.255	0.104748			0.654677	32.67	33.12	32.895	0.318198	1.655	0.317538			0.545598
H1299	30.32	30.49	30.405	0.120208	34.19	34.21	34.2	0.0141421	3.795	0.0720429			0.450268	32.29	32.79	32.54	0.353553	2.135	0.227667			0.391181
